# Supplementary material for: WTAP Is Correlated With Unfavorable Prognosis, Tumor Cell Proliferation, and Immune Infiltration in Hepatocellular Carcinoma
Source: Front Oncol. 2022 Apr 11;12:852000. doi: 10.3389/fonc.2022.852000 (PMC9035869; doi:10.3389/fonc.2022.852000)
Supplement: Supplementary file 1 [file DataSheet_1.zip]

Archive with 35 entries (32 files):
- ID85200-Supplementary material/
- ID85200-Supplementary material/Fig 1A-gene expression.docx
- ID85200-Supplementary material/Fig 1D-immunohistochemistry.docx
- ID85200-Supplementary material/Fig 2B-prognosis.docx
- ID85200-Supplementary material/Fig 2C-prognosis.docx
- ID85200-Supplementary material/Fig 3B-coexpressed.docx
- ID85200-Supplementary material/Fig 3C-proteins interacting.docx
- ID85200-Supplementary material/Fig 3D-proteins interacting.docx
- ID85200-Supplementary material/Fig 3D-string score of proteins interacting.xlsx
- ID85200-Supplementary material/Fig 4-GO and KEGG.docx
- ID85200-Supplementary material/Fig 5a- immune infiltration.docx
- ID85200-Supplementary material/Fig 7A-qPCR-  MHCC97H.xlsx
- ID85200-Supplementary material/Fig 7A-qPCR-  SMMC-7721.xlsx
- ID85200-Supplementary material/Fig 7B-proliferation-  MHCC97H.xlsx
- ID85200-Supplementary material/Fig 7B-proliferation- SMMC-7721.xlsx
- ID85200-Supplementary material/Fig1-array map of tissue micrarray .xls
- ID85200-Supplementary material/Fig1-pathological impformation of tissue microarray.xls
- ID85200-Supplementary material/Fig1-scan of tissue microarray(1).jpg
- ID85200-Supplementary material/Fig7C/
- ID85200-Supplementary material/Fig7C/MHCC-97 siwtap#1.jpg
- ID85200-Supplementary material/Fig7C/MHCC-97 siwtap#2.jpg
- ID85200-Supplementary material/Fig7C/MHCC-97H Scr.jpg
- ID85200-Supplementary material/Fig7C/SMMC-7721 Scr.jpg
- ID85200-Supplementary material/Fig7C/SMMC-7721 siwtap#1.jpg
- ID85200-Supplementary material/Fig7C/SMMC-7721 siwtap#2.jpg
- ID85200-Supplementary material/Fig7C-colony.xlsx
- ID85200-Supplementary material/Fig7D/
- ID85200-Supplementary material/Fig7D/MHCC-97H Scr.jpg
- ID85200-Supplementary material/Fig7D/MHCC-97H siwtap#1.jpg
- ID85200-Supplementary material/Fig7D/MHCC-97H siwtap#2.jpg
- ID85200-Supplementary material/Fig7D/SMCC-7721 Scr.jpg
- ID85200-Supplementary material/Fig7D/SMCC-7721siwtap#1.jpg
- ID85200-Supplementary material/Fig7D/SMCC-7721siwtap#2.jpg
- ID85200-Supplementary material/Fig7D-transwell.xlsx
- ID85200-Supplementary material/Ethical approval of tissue micrarry.pdf
