# Supplementary material for: WTAP Is Correlated With Unfavorable Prognosis, Tumor Cell Proliferation, and Immune Infiltration in Hepatocellular Carcinoma
Source: Front Oncol. 2022 Apr 11;12:852000. doi: 10.3389/fonc.2022.852000 (PMC9035869; doi:10.3389/fonc.2022.852000)
Supplement: Supplementary file 1 [file DataSheet_1.zip › ID85200-Supplementary material/Fig 3D-string score of proteins interacting.xlsx]

## Sheet: Sheet1
	gene	annotation	score	function
	CBLL1	Cbl Proto-Oncogene Like 1	0.999	m6A,a Protein Coding gene. Diseases associated with CBLL1 include Wilms Tumor 1 and Gastric Cancer, Hereditary Diffuse. Among its related pathways are HIV Life Cycle and Listeria monocytogenes entry into host cells. Gene Ontology (GO) annotations related to this gene include nucleic acid binding and ligase activity. An important paralog of this gene is CBLL2.
	VRIMA	Vir Like M6A Methyltransferase Associated	0.999	m6A,a Protein Coding gene. Diseases associated with VIRMA include Wilms Tumor 1. Among its related pathways are Chromatin Regulation / Acetylation.
	METTL14	Methyltransferase Like 14	0.998	m6A, a Protein Coding gene. Diseases associated with METTL14 include Miyoshi Muscular Dystrophy 3 and Periosteal Chondrosarcoma. Among its related pathways are Chromatin Regulation / Acetylation and Gene Expression. Gene Ontology (GO) annotations related to this gene include RNA binding and mRNA (2'-O-methyladenosine-N6-)-methyltransferase activity.
	METTL3	Methyltransferase Like 3	0.998	m6A,This gene encodes the 70 kDa subunit of MT-A which is part of N6-adenosine-methyltransferase. This enzyme is involved in the posttranscriptional methylation of internal adenosine residues in eukaryotic mRNAs, forming N6-methyladenosine.
	NCBP1	Nuclear Cap Binding Protein Subunit 1	0.929	a Protein Coding gene. Diseases associated with NCBP1 include Xeroderma Pigmentosum, Complementation Group A. Among its related pathways are mRNA Splicing - Major Pathway and Signaling by FGFR2 in disease. Gene Ontology (GO) annotations related to this gene include binding.
	NCBP2	Nuclear Cap Binding Protein Subunit 2	0.916	a Protein Coding gene. Diseases associated with NCBP2 include Chromosome 22Q11.2 Deletion Syndrome, Distal. Among its related pathways are mRNA Splicing - Major Pathway and Signaling by FGFR2 in disease. Gene Ontology (GO) annotations related to this gene include nucleic acid binding and RNA binding. An important paralog of this gene is NCBP2L
	RBM15	RNA Binding Motif Protein 15	0.981	m6A,is a Protein Coding gene. Diseases associated with RBM15 include Megakaryoblastic Acute Myeloid Leukemia With T(1;22)(P13;Q13) and Acute Megakaryocytic Leukemia. Gene Ontology (GO) annotations related to this gene include nucleic acid binding and nucleotide binding. An important paralog of this gene is RBM15B.
	RBM15B	RNA Binding Motif Protein 15B	0.973	m6A,a Protein Coding gene. Diseases associated with RBM15B include Severe Congenital Neutropenia 1 and Immunodeficiency With Hyper-Igm, Type 5. Gene Ontology (GO) annotations related to this gene include nucleic acid binding and RNA binding. An important paralog of this gene is RBM15.
	ZC3H13	Zinc Finger CCCH-Type Containing 13	0.999	a Protein Coding gene. Diseases associated with RBM15B include Severe Congenital Neutropenia 1 and Immunodeficiency With Hyper-Igm, Type 5. Gene Ontology (GO) annotations related to this gene include nucleic acid binding and RNA binding. An important paralog of this gene is RBM15.
	ZNF645	Zinc Finger Protein 645	0.918	a Protein Coding gene. Diseases associated with CBLL2 include Loeys-Dietz Syndrome 2 and Cataract 4, Multiple Types. Among its related pathways are Class I MHC mediated antigen processing and presentation and Innate Immune System. An important paralog of this gene is CBLL1.
