# Supplementary material for: WTAP Is Correlated With Unfavorable Prognosis, Tumor Cell Proliferation, and Immune Infiltration in Hepatocellular Carcinoma
Source: Front Oncol. 2022 Apr 11;12:852000. doi: 10.3389/fonc.2022.852000 (PMC9035869; doi:10.3389/fonc.2022.852000)
Supplement: Supplementary file 1 [file DataSheet_1.zip › ID85200-Supplementary material/Fig 7A-qPCR- MHCC97H.xlsx]

## Sheet: Sheet1
	97scramble	97scramble	97siwtap1	97siwtap1	97siwtap2	97siwtap2
	1	2	3	4	5	6
wtap	19.547	19.523	20.345	21.133	21.822	22.321
	19.159	20.192	20.557	20.453	21.865	22.232
mean	19.353	19.8575	20.451	20.793	21.8435	22.2765
r	4.8525	5.467	6.1305	6.4425	7.444	8.164
2-△	0.034614	0.0226084	0.0142737	0.0114978	0.00574292	0.00348651
b-actin	14.564	14.346	13.989	14.345	14.238	14.346
	14.437	14.435	14.652	14.356	14.561	13.879
mean	14.5005	14.3905	14.3205	14.3505	14.3995	14.1125
