# Supplementary material for: WTAP Is Correlated With Unfavorable Prognosis, Tumor Cell Proliferation, and Immune Infiltration in Hepatocellular Carcinoma
Source: Front Oncol. 2022 Apr 11;12:852000. doi: 10.3389/fonc.2022.852000 (PMC9035869; doi:10.3389/fonc.2022.852000)
Supplement: Supplementary file 1 [file DataSheet_1.zip › ID85200-Supplementary material/Fig 7A-qPCR- SMMC-7721.xlsx]

## Sheet: Sheet1
	7721scramble	7721scramble	7721siwtap1	7721siwtap1	7721siwtap2	7721siwtap2
	7	8	9	10	11	12
wtap	21.458	21.214	23.435	22.758	23.031	23.213
	22.029	20.857	23.832	22.853	23.237	22.68
mean	21.7435	21.0355	23.6335	22.8055	23.134	22.9465
r	4.182	3.273	6.1225	5.0085	5.171	5.0335
2-△	0.0550925	0.10345	0.014353	0.0310664	0.0277571	0.0305327
b-actin	17.568	17.867	17.453	17.562	18.033	17.893
	17.555	17.658	17.569	18.032	17.893	17.933
mean	17.5615	17.7625	17.511	17.797	17.963	17.913
