# Supplementary material for: WTAP Is Correlated With Unfavorable Prognosis, Tumor Cell Proliferation, and Immune Infiltration in Hepatocellular Carcinoma
Source: Front Oncol. 2022 Apr 11;12:852000. doi: 10.3389/fonc.2022.852000 (PMC9035869; doi:10.3389/fonc.2022.852000)
Supplement: Supplementary file 1 [file DataSheet_1.zip › ID85200-Supplementary material/Fig 7B-proliferation- MHCC97H.xlsx]

## Sheet: Sheet1
day	Scramble			siWTAP#1			siWTAP#2
0	0.3121	0.3024	0.2427	0.2443	0.2147	0.2562	0.2334	0.3018	0.2692
0	0.2426	0.2674	0.2578	0.2334	0.2346	0.2743	0.2163	0.2259	0.2527
3	0.4534	0.4877	0.4882	0.3698	0.4088	0.3692	0.4134	0.4236	0.3819
3	0.5354	0.5247	0.4192	0.3756	0.4223	0.4021	0.4287	0.4538	0.4321
5	1.0976	1.0897	0.9574	0.7843	0.8043	0.8854	0.8213	0.7876	0.8213
5	0.9234	0.9213	0.963	0.7978	0.7954	0.8243	0.8091	0.8578	0.8632
