# Supplementary material for: WTAP Is Correlated With Unfavorable Prognosis, Tumor Cell Proliferation, and Immune Infiltration in Hepatocellular Carcinoma
Source: Front Oncol. 2022 Apr 11;12:852000. doi: 10.3389/fonc.2022.852000 (PMC9035869; doi:10.3389/fonc.2022.852000)
Supplement: Supplementary file 1 [file DataSheet_1.zip › ID85200-Supplementary material/Fig 7B-proliferation- SMMC-7721.xlsx]

## Sheet: Sheet1
day	Scramble			siWTAP#1			siWTAP#2
0	0.2148	0.2112	0.2328	0.2208	0.2088	0.2772	0.2304	0.198	0.2713
0	0.2292	0.2364	0.2664	0.2364	0.2556	0.2904	0.2268	0.2544	0.306
3	0.6104	0.7596	0.704	0.526	0.574	0.5304	0.4524	0.5508	0.5628
3	0.8112	0.8232	0.834	0.5744	0.6063	0.5836	0.5052	0.5304	0.5048
5	1.2692	1.2344	1.1352	0.8508	0.72	0.876	0.8984	0.8568	1.0864
5	1.1275	1.1098	1.2584	0.8459	0.7337	0.7062	0.9401	1.0221	0.9684
