# Supplementary material for: WTAP Is Correlated With Unfavorable Prognosis, Tumor Cell Proliferation, and Immune Infiltration in Hepatocellular Carcinoma
Source: Front Oncol. 2022 Apr 11;12:852000. doi: 10.3389/fonc.2022.852000 (PMC9035869; doi:10.3389/fonc.2022.852000)
Supplement: Supplementary file 1 [file DataSheet_1.zip › ID85200-Supplementary material/Fig1-array map of tissue micrarray .xls]

## Sheet: HLivH180Su18阵列表
		上海芯超生物科技有限公司						Barcode
		Shanghai Outdo Biotech Company
		组织芯片阵列设计制作登记单						编号/Ctl No.	JS W-11-01
								版本/Version	1.0
/								存档序号	81
								Record No
阵列编号(Cat No.)：		HLivH180Su18
芯片批号(Lot No.)：		XT18-006
产品描述：		生存期肝癌
组织芯片技术工作人员（阵列设计）：		应震宇			阵列设计日期：		2018.4.11
组织芯片技术工作人员（阵列制作）：					阵列制作日期：
生物样本库管理员 （病理蜡块取用）：		/			出库日期：		/
生物样本库管理员 （病理蜡块归位）		/			回库日期：		/
环境室温：		/			阵列融合步骤：		51℃温箱
样本种类：		■人类 □大鼠 □小鼠 □兔
固定方式：		■福尔马林固定 □多聚甲醛固定 □75%酒精
总例数：		__90__例
总点数：		__180__点
阵列排列：		__J__行（A，B，C….Z）×__18__列（1，2，3，…..100）
点直径：		□0.6mm □1.0mm ■1.5mm □2.0mm 移位1.8
验证：		□否 □是 经过免疫组化____/____验证
样本描述：		____/____组织，____/____癌____/____级，共____/____例，每例各取__/__个芯
阵列排列示意图
组织芯片详细信息
点位置	蜡块编号		组织类型	病理分型			备注
A01	D19A0717-B30-C1		癌	肝细胞性肝癌
A02	D19A0717-B30-P1		癌旁	肝组织	肝组织
A03	D19A0743-B30-C1		癌	肝细胞性肝癌
A04	D19A0743-B30-P1		癌旁	肝组织	肝组织
A05	D19A0715-B30-C1		癌	肝细胞性肝癌
A06	D19A0715-B30-P1		癌旁	肝组织	肝组织
A07	D19A0744-B30-C1		癌	肝细胞性肝癌
A08	D19A0744-B30-P1		癌旁	肝组织	肝组织
A09	D19A0745-B30-C1		癌	肝细胞性肝癌
A10	D19A0745-B30-P1		癌旁	肝组织	肝组织
A11	D19A1269-B30-C1		癌	肝细胞性肝癌	肝细胞性肝癌
A12	D19A1269-B30-N1		癌旁	肝组织	肝组织
A13	D19A0747-B30-C1		癌	肝细胞性肝癌	肝细胞性肝癌
A14	D19A0747-B30-P1		癌旁	肝组织	肝组织
A15	D19A0748-B30-C1		癌	肝细胞性肝癌	肝细胞性肝癌
A16	D19A0748-B30-P1		癌旁	肝组织	肝组织
A17	D19A0750-B30-C1		癌	肝细胞性肝癌	肝细胞性肝癌
A18	D19A0750-B30-P1		癌旁	肝组织	肝组织
B01	D19A0751-B30-C1		癌	肝细胞性肝癌	肝细胞性肝癌
B02	D19A0751-B30-P1		癌旁	肝组织	肝组织
B03	D19A0734-B30-C1		癌	肝细胞性肝癌	肝细胞性肝癌
B04	D19A0734-B30-P1		癌旁	肝组织	肝组织
B05	D19A0736-B30-C1		癌	肝细胞性肝癌	肝细胞性肝癌
B06	D19A0736-B30-P1		癌旁	肝组织	肝组织
B07	D19A0737-B30-C1		癌	肝细胞性肝癌	肝细胞性肝癌
B08	D19A0737-B30-P1		癌旁	肝组织	肝组织
B09	D19A0833-B30-C1		癌	肝细胞性肝癌	肝细胞性肝癌
B10	D19A0833-B30-P1		癌旁	肝组织	肝组织
B11	D19A0739-B30-C1		癌	肝细胞性肝癌	肝细胞性肝癌
B12	D19A0739-B30-P1		癌旁	肝组织	肝组织
B13	D19A0740-B30-C1		癌	肝细胞性肝癌	肝细胞性肝癌
B14	D19A0740-B30-P1		癌旁	肝组织	肝组织
B15	D19A0835-B30-C1		癌	肝细胞性肝癌	肝细胞性肝癌
B16	D19A0835-B30-P1		癌旁	肝组织	肝组织
B17	D19A0836-B30-C1		癌	肝细胞性肝癌	肝细胞性肝癌
B18	D19A0836-B30-P1		癌旁	肝组织	肝组织
C01	D19A0841-B30-C1		癌	肝细胞性肝癌	肝细胞性肝癌
C02	D19A0841-B30-P1		癌旁	肝组织	肝组织
C03	D19A0856-B30-C1		癌	肝细胞性肝癌	肝细胞性肝癌
C04	D19A0856-B30-P1		癌旁	肝组织	肝组织
C05	D19A0860-B30-C1		癌	肝细胞性肝癌	肝细胞性肝癌
C06	D19A0860-B30-P1		癌旁	肝组织	肝组织
C07	D19A0862-B30-C1		癌	肝细胞性肝癌
C08	D19A0862-B30-P1		癌旁	肝组织	肝组织
C09	D19A1169-B30-C1		癌	肝细胞性肝癌
C10	D19A1169-B30-P1		癌旁	肝组织	肝组织
C11	D19A0866-B30-C1		癌	肝细胞性肝癌
C12	D19A0866-B30-P1		癌旁	肝组织	肝组织
C13	D19A0867-B30-C1		癌	肝细胞性肝癌
C14	D19A0867-B30-P1		癌旁	肝组织	肝组织
C15	D19A0909-B30-C1		癌	肝细胞性肝癌
C16	D19A0909-B30-P1		癌旁	肝组织	肝组织
C17	D19A0917-B30-C1		癌	肝细胞性肝癌
C18	D19A0917-B30-P1		癌旁	肝组织	肝组织
D01	D19A0919-B30-C1		癌	肝细胞性肝癌
D02	D19A0919-B30-P1		癌旁	肝组织	肝组织
D03	D19A0932-B30-C1		癌	肝细胞性肝癌
D04	D19A0932-B30-P1		癌旁	肝组织	肝组织
D05	D19A0929-B30-C1		癌	肝细胞性肝癌
D06	D19A0929-B30-P1		癌旁	肝组织	肝组织
D07	D19A0931-B30-C1		癌	肝细胞性肝癌
D08	D19A0931-B30-P1		癌旁	肝组织	肝组织
D09	D19A0937-B30-C1		癌	肝细胞性肝癌
D10	D19A0937-B30-P1		癌旁	肝组织	肝组织
D11	D19A1272-B30-C1		癌	肝细胞性肝癌
D12	D19A1272-B30-P1		癌旁	肝组织	肝组织
D13	D19A0939-B30-C1		癌	肝细胞性肝癌
D14	D19A0939-B30-P1		癌旁	肝组织	肝组织
D15	D19A0941-B30-C1		癌	肝细胞性肝癌
D16	D19A0941-B30-P1		癌旁	肝组织	肝组织
D17	D19A0942-B30-C1		癌	肝细胞性肝癌
D18	D19A0942-B30-P1		癌旁	肝组织	肝组织
E01	D19A1173-B30-C1		癌	肝细胞性肝癌
E02	D19A1173-B30-P1		癌旁	肝组织	肝组织
E03	D19A1175-B30-C1		癌	肝细胞性肝癌
E04	D19A1175-B30-P1		癌旁	肝组织	肝组织
E05	D19A1177-B30-C1		癌	肝细胞性肝癌
E06	D19A1177-B30-P1		癌旁	肝组织	肝组织
E07	D19A1178-B30-C1		癌	肝细胞性肝癌
E08	D19A1178-B30-P1		癌旁	肝组织	肝组织
E09	D19A1179-B30-C1		癌	肝细胞性肝癌
E10	D19A1179-B30-C1		癌旁	肝组织	肝组织
E11	D19A1286-B30-C1		癌	肝细胞性肝癌
E12	D19A1286-B30-P1		癌旁	肝组织	肝组织
E13	D19A1287-B30-C1		癌	肝细胞性肝癌
E14	D19A1287-B30-P1		癌旁	肝组织	肝组织
E15	D19A1291-B30-C1		癌	肝细胞性肝癌
E16	D19A1291-B30-P1		癌旁	肝组织	肝组织
E17	D19A1293-B30-C1		癌	肝细胞性肝癌
E18	D19A1293-B30-P1		癌旁	肝组织	肝组织
F01	D19A1304-B30-C1		癌	肝细胞性肝癌
F02	D19A1304-B30-P1		癌旁	肝组织	肝组织
F03	D19A1309-B30-C1		癌	肝细胞性肝癌
F04	D19A1309-B30-P1		癌旁	肝组织	肝组织
F05	D19A1311-B30-C1		癌	肝细胞性肝癌
F06	D19A1311-B30-P1		癌旁	肝组织	肝组织
F07	D19A1320-B30-C1		癌	肝细胞性肝癌
F08	D19A1320-B30-P1		癌旁	肝组织	肝组织
F09	D19A1329-B30-C1		癌	肝细胞性肝癌
F10	D19A1329-B30-P1		癌旁	肝组织	肝组织
F11	D19A1328-B30-C1		癌	肝细胞性肝癌
F12	D19A1328-B30-P1		癌旁	肝组织	肝组织
F13	D19A1348-B30-C1		癌	肝细胞性肝癌
F14	D19A1348-B30-P1		癌旁	肝组织	肝组织
F15	D19A1363-B30-C1		癌	肝细胞性肝癌
F16	D19A1363-B30-P1		癌旁	肝组织	肝组织
F17	D19A1364-B30-C1		癌	肝细胞性肝癌
F18	D19A1364-B30-P1		癌旁	肝组织	肝组织
G01	D19A1594-B30-C1		癌	肝细胞性肝癌
G02	D19A1594-B30-P1		癌旁	肝组织	肝组织
G03	D19A1595-B30-C1		癌	肝细胞性肝癌
G04	D19A1595-B30-P1		癌旁	肝组织	肝组织
G05	D19A1597-B30-C1		癌	肝细胞性肝癌
G06	D19A1597-B30-P1		癌旁	肝组织	肝组织
G07	D19A1604-B30-C1		癌	肝细胞性肝癌
G08	D19A1604-B30-P1		癌旁	肝组织	肝组织
G09	D19A1605-B30-C1		癌	肝细胞性肝癌
G10	D19A1605-B30-P1		癌旁	肝组织	肝组织
G11	D19A1606-B30-P1		癌	肝细胞性肝癌
G12	D19A1606-B30-C1		癌旁	肝组织	肝组织
G13	D19A1799-B30-C1		癌	肝细胞性肝癌
G14	D19A1799-B30-P1		癌旁	肝组织	肝组织
G15	D19A1709-B30-C1		癌	肝细胞性肝癌
G16	D19A1709-B30-P1		癌旁	肝组织	肝组织
G17	D19A1704-B30-C1		癌	肝细胞性肝癌
G18	D19A1704-B30-P1		癌旁	肝组织	肝组织
H01	D19A1713-B30-C1		癌	肝细胞性肝癌
H02	D19A1713-B30-P1		癌旁	肝组织	肝组织
H03	D19A1717-B30-C1		癌	肝细胞性肝癌
H04	D19A1717-B30-P1		癌旁	肝组织	肝组织
H05	D19A1720-B30-C1		癌	肝细胞性肝癌
H06	D19A1720-B30-P1		癌旁	肝组织	肝组织
H07	D19A1721-B30-C1		癌	肝细胞性肝癌
H08	D19A1721-B30-P1		癌旁	肝组织	肝组织
H09	D19A1756-B30-C1		癌	肝细胞性肝癌
H10	D19A1756-B30-P1		癌旁	肝组织	肝组织
H11	D19A1765-B30-C1		癌	肝细胞性肝癌
H12	D19A1765-B30-P1		癌旁	肝组织	肝组织
H13	D19A1766-B30-C1		癌	肝细胞性肝癌
H14	D19A1766-B30-P1		癌旁	肝组织	肝组织
H15	D19A1737-B30-C1		癌	肝细胞性肝癌
H16	D19A1737-B30-P1		癌旁	肝组织	肝组织
H17	D19A2323-B30-C1		癌	肝细胞性肝癌
H18	D19A2323-B30-P1		癌旁	肝组织	肝组织
I01	D19A1740-B30-C1		癌	肝细胞性肝癌
I02	D19A1740-B30-P1		癌旁	肝组织	肝组织
I03	D19A1742-B30-C1		癌	肝细胞性肝癌
I04	D19A1742-B30-P1		癌旁	肝组织	肝组织
I05	D19A1747-B30-C1		癌	肝细胞性肝癌
I06	D19A1747-B30-P1		癌旁	肝组织	肝组织
I07	D19A1750-B30-C1		癌	肝细胞性肝癌
I08	D19A1750-B30-P1		癌旁	肝组织	肝组织
I09	D19A1752-B30-C1		癌	肝细胞性肝癌
I10	D19A1752-B30-P1		癌旁	肝组织	肝组织
I11	D19A1773-B30-C1		癌	肝细胞性肝癌
I12	D19A1773-B30-P1		癌旁	肝组织	肝组织
I13	D19A1777-B30-C1		癌	肝细胞性肝癌
I14	D19A1777-B30-P1		癌旁	肝组织	肝组织
I15	D19A1778-B30-C1		癌	肝细胞性肝癌
I16	D19A1778-B30-P1		癌旁	肝组织	肝组织
I17	D19A1779-B30-C1		癌	肝细胞性肝癌
I18	D19A1779-B30-P1		癌旁	肝组织	肝组织
J01	D19A1780-B30-C1		癌	肝细胞性肝癌
J02	D19A1780-B30-P1		癌旁	肝组织	肝组织
J03	D19A1915-B30-C1		癌	肝细胞性肝癌
J04	D19A1915-B30-P1		癌旁	肝组织	肝组织
J05	D19A1916-B30-C1		癌	肝细胞性肝癌
J06	D19A1916-B30-P1		癌旁	肝组织	肝组织
J07	D19A1918-B30-C1		癌	肝细胞性肝癌
J08	D19A1918-B30-P1		癌旁	肝组织	肝组织
J09	D19A1921-B30-C1		癌	肝细胞性肝癌
J10	D19A1921-B30-P1		癌旁	肝组织	肝组织
J11	D19A1922-B30-C1		癌	肝细胞性肝癌
J12	D19A1922-B30-P1		癌旁	肝组织	肝组织
J13	D19A1923-B30-C1		癌	肝细胞性肝癌
J14	D19A1923-B30-P1		癌旁	肝组织	肝组织
J15	D19A1925-B30-C1		癌	肝细胞性肝癌
J16	D19A1925-B30-P1		癌旁	肝组织	肝组织
J17	D19A1927-B30-C1		癌	肝细胞性肝癌
J18	D19A1927-B30-P1		癌旁	肝组织	肝组织
K01	定位点
