# Supplementary material for: WTAP Is Correlated With Unfavorable Prognosis, Tumor Cell Proliferation, and Immune Infiltration in Hepatocellular Carcinoma
Source: Front Oncol. 2022 Apr 11;12:852000. doi: 10.3389/fonc.2022.852000 (PMC9035869; doi:10.3389/fonc.2022.852000)
Supplement: Supplementary file 1 [file DataSheet_1.zip › ID85200-Supplementary material/Fig1-pathological impformation of tissue microarray.xls]

## Sheet: HLivH180Su18详细病理资料
组织类型	手术时间	生存状态	随访时间2013.9	生存期	失访说明	组织编码	肿瘤手术器官		性别	年龄		患者主诉	本人肿瘤史	家族肿瘤史	远处转移部位	是否为原发器官	是否为转移，原发灶为	病理分型		病理分级	肿瘤大小CM	肿瘤部位	肿瘤描述	肿瘤质地	肿瘤切面颜色	包膜	病理形态	肿瘤边界	浸润程度	是否有累犯器官（有、无、不详）	累犯器官详情	脉管侵犯	淋巴结侵犯	淋巴结总数	阳性数	T	N	M	AJCC第7版临床分期	组织编码	HLiv-HCC180Sur-01	HLiv-HCC180Sur-03		生存期	生存状态	临床分期
癌/癌旁	2010-1-7	生存	2013.9	44		D19A0717	肝脏		女	60						是	否	肝细胞肝癌		Ⅱ级	9*9*7	右肝					结节型									T3	N0	M0	3期	D19A0717		癌/癌旁		44	0	3
癌/癌旁	2010-1-11	死亡	2011/11/11	22		D19A0743	肝脏		男	61						是	否	肝细胞肝癌		Ⅱ级	4.9*3.8*3cm	肝脏					结节型			不详						T2	N0	M0	2期	D19A0743		癌/癌旁		22	1	2
癌/癌旁	2010-1-12	生存	2013.9	44		D19A0715	肝脏		男	56						是	否	肝细胞肝癌，伴肝硬化		Ⅰ级	5*5*3	肝					结节型									T2	N0	M0	2期	D19A0715	用	癌/癌旁		44	0	2
癌/癌旁	2010-1-12	死亡	2012/3/20	26		D19A0744	肝脏		男	48						是	否	肝细胞肝癌		Ⅱ级	9*8*8cm	肝脏					巨块型			不详						T3	N0	M0	3期	D19A0744		癌/癌旁		26	1	3
癌/癌旁	2010-1-13	死亡	2012/8/8	31		D19A0745	肝脏		男	39						是	否	肝细胞肝癌		Ⅱ级	3.5*3*2.5cm	右肝					结节型			不详						T2	N0	M0	2期	D19A0745		癌/癌旁		31	1	2
癌/癌旁	2010-1-14	死亡	2012-8-20	31		D19A1269	肝脏		男	51						是	否	肝细胞肝癌		Ⅰ级	5*4*3cm	右肝																		D19A1269		癌/癌旁		31	1
癌/癌旁	2010-1-25	死亡	2010/6/4	5		D19A0747	肝脏		男	48						是	否	肝细胞肝癌		Ⅲ级	15*10*7cm	肝脏					巨块型			有	侵润胆囊					T4	N0	M0	3期	D19A0747		癌/癌旁		5	1	3
癌/癌旁	2010-1-25	死亡	2011/1/13	12		D19A0748	肝脏		男	50						是	否	肝细胞肝癌		Ⅱ级	15*14*8cm	右肝					巨块型			不详				1	0	T4	N0	M0	3期	D19A0748		癌/癌旁		12	1	3
癌/癌旁	2010-1-28	死亡	2013/1/31	36		D19A0750	肝脏		女	54						是	否	肝细胞肝癌		Ⅱ级	7*6.5*6cm	肝脏					结节型			不详						T2	N0	M0	2期	D19A0750		癌/癌旁		36	1	2
癌/癌旁	2010-1-29	死亡	2011/7/29	18		D19A0751	肝脏		女	57						是	否	肝细胞肝癌		Ⅱ级	4.5*4.5*4.5cm	肝脏					结节型			不详						T2	N0	M0	2期	D19A0751		癌/癌旁		18	1	2
癌/癌旁	2010-2-4	生存	2013.9	43		D19A0734	肝脏		女	59						是	否	肝细胞肝癌		Ⅰ-Ⅱ级	2.5*2*1.5cm	肝脏					结节型			不详						T1	N0	M0	1期	D19A0734		癌/癌旁		43	0	1
癌/癌旁	2010-2-5	死亡	2011/1/25	11		D19A0736	肝脏		女	66						是	否	肝细胞肝癌		Ⅲ级	4*3*3cm	肝脏								不详						T2	N0	M0	2期	D19A0736		癌/癌旁		11	1	2
癌/癌旁	2010-2-8	生存	2013.9	43		D19A0737	肝脏		女	53						是	否	肝细胞肝癌		Ⅱ-Ⅲ级	3*2.5*2.5cm	肝脏					结节型			不详						T2	N0	M0	2期	D19A0737		癌/癌旁		43	0	2
癌/癌旁	2010-2-11	生存	2013.9	43		D19A0833	肝脏		女	40						是	否	肝细胞肝癌		Ⅰ-Ⅲ级	13*10*8	肝脏				无包膜	巨块型			不详						T3	N0	M0	3期	D19A0833		癌/癌旁		43	0	3
癌/癌旁	2010-2-12	死亡	2012/4/29	26		D19A0739	肝脏		男	50						是	否	肝细胞肝癌		Ⅱ-Ⅲ级	15*9*8cm	肝脏					巨块型			不详						T3	N0	M0	3期	D19A0739		癌/癌旁		26	1	3
癌/癌旁	2010-2-12	死亡	2010/6/7	4		D19A0740	肝脏		男	50						是	否	肝细胞肝癌		Ⅱ级	28*17*10cm	肝脏					弥漫结节型			不详						T3	N0	M0	3期	D19A0740		癌/癌旁		4	1	3
癌/癌旁	2010-3-2	死亡	2010-5-18	2		D19A0835	肝脏		男	50						是	否	肝细胞肝癌		Ⅱ级	13*11*8	左肝				无包膜	巨块型			不详										D19A0835	用	癌/癌旁		2	1
癌/癌旁	2010-3-3	死亡	2011/10/31	19		D19A0836	肝脏		男	60						是	否	肝细胞肝癌，伴肝硬化		Ⅱ级	27*15*9	肝脏				无包膜	弥漫结节型			不详										D19A0836		癌/癌旁		19	1
癌/癌旁	2010-3-26	死亡	2011/5/5	14		D19A0841	肝脏		女	55						是	否	肝细胞肝癌		Ⅱ级	7*6.5*6	肝脏				无包膜	结节型			不详										D19A0841		癌/癌旁		14	1
癌/癌旁	2010-4-2	死亡	2013/5/17	37		D19A0856	肝脏		男	56						是	否	肝细胞肝癌		Ⅱ级	6.5*5*4	肝脏				无包膜	结节型			不详						T3	N0	M0	3期	D19A0856	用	癌/癌旁		37	1	3
癌/癌旁	2010-4-19	生存	2013.9	41		D19A0860	肝脏		女	71						是	否	肝细胞肝癌，伴肝硬化		Ⅱ级	4.5*4.5*4	右肝				无包膜	结节型			不详						T2	N0	M0	2期	D19A0860	用	癌/癌旁		41	0	2
癌/癌旁	2010-4-23	死亡	2010/10/31	6		D19A0862	肝脏		男	51						是	否	肝细胞肝癌		Ⅱ级	7*5.5*4.8	肝脏				无包膜	结节型			不详						T2	N0	M0	2期	D19A0862		癌/癌旁		6	1	2
癌/癌旁	2010-5-6	死亡	2013/1/17	32		D19A1169	肝脏		男	73						是	否	肝细胞肝癌		Ⅰ-Ⅱ级	11*9*7	左肝				无包膜	巨块型			不详						T3	N0	M0	3期	D19A1169	用	癌/癌旁		32	1	3
癌/癌旁	2010-5-7	生存	2013.9	40		D19A0866	肝脏		男	55						是	否	肝细胞肝癌		Ⅰ-Ⅱ级	2.5*2.2*2.2	肝脏				无包膜	结节型			不详						T2	N0	M0	2期	D19A0866		癌/癌旁		40	0	2
癌/癌旁	2010-5-7	死亡	2011-12-13	19		D19A0867	肝脏		男	46						是	否	肝细胞肝癌		Ⅲ级	5.5*4.5*2.5	右肝				无包膜	结节型			不详						T2	N0	M0	2期	D19A0867	用	癌/癌旁		19	1	2
癌/癌旁	2010-5-17	死亡	2013/5/19	36		D19A0909	肝脏		男	39						是	否	肝细胞肝癌		Ⅱ-Ⅲ级	9*6*4	肝脏				无包膜	巨块型			不详						T3	N0	M0	3期	D19A0909		癌/癌旁		36	1	3
癌/癌旁	2010-5-27	生存	2013.9	40		D19A0917	肝脏		男	55						是	否	肝细胞肝癌		Ⅰ-Ⅱ级	5.5*5*4	肝脏				无包膜	结节型			不详						T2	N0	M0	2期	D19A0917	用	癌/癌旁		40	0	2
癌/癌旁	2010-6-1	死亡	2012/8/8	26		D19A0919	肝脏		男	41						是	否	肝细胞肝癌		Ⅱ-Ⅲ级	10.5*10*7	肝脏				无包膜	巨块型			不详						T3	N0	M0	3期	D19A0919		癌/癌旁		26	1	3
癌/癌旁	2010-6-7	死亡	2010/6/21	0		D19A0932	肝脏		男	56						是	否	肝细胞肝癌，伴肝硬化		Ⅱ-Ⅲ级	9*8*8	右肝				无包膜	巨块型			不详						T3	N0	M0	3期	D19A0932		癌/癌旁		0	1	3
癌/癌旁	2010-6-8	生存	2013.9	39		D19A0929	肝脏		男	56						是	否	肝细胞肝癌，伴肝硬化		Ⅰ-Ⅱ级	3*2*2	肝右叶				无包膜				不详						T1	N0	M0	1期	D19A0929		癌/癌旁		39	0	1
癌/癌旁	2010-6-9	生存	2013.9	39		D19A0931	肝脏		男	62						是	否	肝细胞肝癌		Ⅱ-Ⅲ级	3.5*3*3	右肝				无包膜	结节型			不详						T2	N0	M0	2期	D19A0931	用	癌/癌旁		39	0	2
癌/癌旁	2010-6-15	死亡	2011/1/18	7		D19A0937	肝脏		男	28						是	否	肝细胞肝癌，伴肝硬化		Ⅱ级	6*5*4	肝右叶				无包膜	结节型			不详						T2	N0	M0	2期	D19A0937		癌/癌旁		7	1	2
癌/癌旁	2010-6-15	死亡	2011-4-30	10		D19A1272	肝脏		男	46						是	否	肝细胞肝癌		Ⅱ-Ⅲ级	大者7*5*4cm，小者直径3cm	左肝							累及肝被膜。			脉管内见癌栓								D19A1272		癌/癌旁		10	1
癌/癌旁	2010-6-25	死亡	2011/2/5	8		D19A0939	肝脏		男	48						是	否	肝细胞肝癌，伴肝硬化		Ⅱ级	11*9*7	肝				无包膜	巨块型			不详						T3	N0	M0	3期	D19A0939		癌/癌旁		8	1	3
癌/癌旁	2010-6-30	生存	2013.9	39		D19A0941	肝脏		男	44						是	否	肝细胞肝癌，伴肝硬化		Ⅱ级	1.5*1.3*1.2	肝脏				无包膜				不详						T2	N0	M0	2期	D19A0941		癌/癌旁		39	0	2
癌/癌旁	2010-6-30	生存	2013.9	39		D19A0942	肝脏		女	66						是	否	肝细胞肝癌		Ⅱ级	3.5*2.5*2.5	右肝				无包膜	结节型			不详						T2	N0	M0	2期	D19A0942		癌/癌旁		39	0	2
癌/癌旁	2010-7-13	生存	2013.9	38		D19A1173	肝脏		男	53						是	否	肝细胞肝癌，伴肝硬化		Ⅱ级	6*5*4	左肝				无包膜	结节型			不详						T2	N0	M0	2期	D19A1173	用	癌/癌旁		38	0	2
癌/癌旁	2010-7-19	死亡	2011/4/4	9		D19A1175	肝脏		男	47						是	否	肝细胞肝癌，伴肝硬化		Ⅱ级	8.5*6*4.5	肝				无包膜	多结节型			不详						T3	N0	M0	3期	D19A1175		癌/癌旁		9	1	3
癌/癌旁	2010-7-20	生存	2013.9	38		D19A1177	肝脏		男	53						是	否	肝细胞肝癌		Ⅱ级	9*8.5*4	左肝				无包膜	巨块型			不详						T3	N0	M0	3期	D19A1177		癌/癌旁		38	0	3
癌/癌旁	2010-7-22	死亡	2011/5/2	10		D19A1178	肝脏		男	54						是	否	肝细胞肝癌		Ⅲ级	11.5*11*10	肝				无包膜	巨块型			不详						T3	N0	M0	3期	D19A1178		癌/癌旁		10	1	3
癌/癌旁	2010-7-28	死亡	2011-7-28	12		D19A1179	肝脏		男	63						是	否	肝细胞肝癌		Ⅱ-Ⅲ级	4*3*2.5	左肝近肝门				无包膜	结节型			不详		血管,神经				T2	N0	M0	2期	D19A1179	用	癌/癌旁		12	1	2
癌/癌旁	2010-8-5	生存	2013.9	37		D19A1286	肝脏		男	44						是	否	肝细胞肝癌，伴肝硬化		Ⅱ级	7.5*5*4.5	右肝					结节型									T2	N0	M0	2期	D19A1286		癌/癌旁		37	0	2
癌/癌旁	2010-8-6	生存	2013.9	37		D19A1287	肝脏		男	72						是	否	肝细胞肝癌，伴肝硬化		Ⅱ级	3*2*2	左肝					结节型									T1	N0	M0	1期	D19A1287	用	癌/癌旁		37	0	1
癌/癌旁	2010-8-20	死亡	2011/7/12	11		D19A1291	肝脏		女	60						是	否	肝细胞肝癌，伴肝硬化		Ⅱ级	7*7*7	肝脏					结节型									T2	N0	M0	2期	D19A1291		癌/癌旁		11	1	2
癌/癌旁	2010-8-25	生存	2013.9	37		D19A1293	肝脏		女	47						是	否	肝细胞肝癌		Ⅱ-Ⅲ级	7.5*5.5*4.5	左半肝														T2	N0	M0	2期	D19A1293	用	癌/癌旁		37	0	2
癌/癌旁	2010-9-3	生存	2013.9	36		D19A1304	肝脏		男	45						是	否	肝细胞肝癌		Ⅱ级	4.5*4*4	右肝														T2	N0	M0	2期	D19A1304		癌/癌旁		36	0	2
癌/癌旁	2010-9-26	生存	2013.9	36		D19A1309	肝脏		男	53						是	否	肝细胞肝癌		Ⅱ级	7*5*5	肝					结节型									T2	N0	M0	2期	D19A1309		癌/癌旁		36	0	2
癌/癌旁	2010-9-30	死亡	2012-5-14	20		D19A1311	肝脏		男	53						是	否	肝细胞肝癌		Ⅱ级	10*6*4	肝脏					弥漫结节型									T3	N0	M0	3期	D19A1311	用	癌/癌旁		20	1	3
癌/癌旁	2010-10-21	生存	2013.9	35		D19A1320	肝脏		男	43						是	否	肝细胞肝癌		Ⅱ级	5.5*5*3.5	肝脏					结节型									T2	N0	M0	2期	D19A1320		癌/癌旁		35	0	2
癌/癌旁	2010-11-10	生存	2013.9	34		D19A1329	肝脏		男	51						是	否	肝细胞肝癌		Ⅱ级	3*2.5*2	肝脏					结节型									T2	N0	M0	2期	D19A1329		癌/癌旁		34	0	2
癌/癌旁	2010-11-12	生存	2013.9	34		D19A1328	肝脏		男	58						是	否	肝细胞肝癌		Ⅱ-Ⅲ级	20*15*9	肝脏					弥漫浸润型									T3	N0	M0	3期	D19A1328		癌/癌旁		34	0	3
癌/癌旁	2010-11-30	生存	2013.9	34		D19A1348	肝脏		女	65						是	否	肝细胞肝癌		Ⅱ级	6*5.5*5.5；1.7*1.5*1.5；2.5*2.5*2.3	肝脏														T3	N0	M0	3期	D19A1348		癌/癌旁		34	0	3
癌/癌旁	2011-1-4	死亡	2013/2/25	25		D19A1363	肝脏		男	48						是	否	肝细胞肝癌		Ⅲ级	5*5*3	肝脏					结节型									T2	N0	M0	2期	D19A1363		癌/癌旁		25	1	2
癌/癌旁	2011-1-5	生存	2013.9	32		D19A1364	肝脏		男	61						是	否	肝细胞肝癌		Ⅰ-Ⅱ级	2*2*2；5*5*5	肝脏					多结节型									T3	N0	M0	3期	D19A1364		癌/癌旁		32	0	3
癌/癌旁	2011-1-10	死亡	2011/3/28	2		D19A1594	肝脏		男	67						是	否	肝细胞肝癌		Ⅲ级	22*18*6	左肝					透明细胞型，弥漫结节型									T3	N0	M0	3期	D19A1594		癌/癌旁		2	1	3
癌/癌旁	2011-1-11	死亡	2012/7/7	18		D19A1595	肝脏		男	40						是	否	肝细胞肝癌		Ⅱ-Ⅲ级	7*6.5*4	右肝					巨块型									T3	N0	M0	3期	D19A1595		癌/癌旁		18	1	3
癌/癌旁	2011-1-13	死亡	2012/7/12	18		D19A1597	肝脏		男	38						是	否	肝细胞肝癌		Ⅱ级	直径0.5；直径10	肝脏					多结节型									T3	N0	M0	3期	D19A1597		癌/癌旁		18	1	3
癌/癌旁	2011-1-25	生存	2013.9	32		D19A1604	肝脏		女	54						是	否	肝细胞肝癌		Ⅰ-Ⅱ级	3.5*3*3	肝脏					结节型									T2	N0	M0	2期	D19A1604		癌/癌旁		32	0	2
癌/癌旁	2011-1-26	死亡	2011/1/27	0		D19A1605	肝脏		男	62						是	否	肝细胞肝癌		Ⅱ级	3.5*3*2	肝脏					结节型									T2	N0	M0	2期	D19A1605		癌/癌旁		0	1	2
癌/癌旁	2011-1-27	生存	2013.9	32		D19A1606	肝脏		男	56						是	否	肝细胞肝癌		Ⅰ-Ⅱ级	4*3*2.5	肝脏														T2	N0	M0	2期	D19A1606		癌/癌旁		32	0	2
癌/癌旁	2011-2-14	死亡	2011-4	2		D19A1799	肝脏		男	63						是	否	肝细胞肝癌		Ⅱ-Ⅲ级	7*5.5*5cm	右肝																		D19A1799		癌/癌旁		2	1
癌/癌旁	2011-03-09	生存	2013.9	30		D19A1709	肝脏		男	59						是	否	肝细胞肝癌，伴肝硬化		Ⅰ-Ⅱ级	1*0.5*0.5cm	肝脏														T1	N0	M0	1期	D19A1709		癌/癌旁		30	0	1
癌/癌旁	2011-03-21	死亡	2013-05-13	26		D19A1704	肝脏		男	55						是	否	肝细胞肝癌		Ⅱ级	7*4.5*4cm	右肝					结节型									T2	N0	M0	2期	D19A1704		癌/癌旁		26	1	2
癌/癌旁	2011-03-24	死亡	2013-01-10	22		D19A1713	肝脏		男	45						是	否	肝细胞肝癌		Ⅱ级	15*10*10cm	肝脏					巨块型									T3	N0	M0	3期	D19A1713		癌/癌旁		22	1	3
癌/癌旁	2011-04-11	生存	2013.9	29		D19A1717	肝脏		男	57						是	否	肝细胞肝癌，伴肝硬化		Ⅰ级	2.5*2.5*2cm	肝														T1	N0	M0	1期	D19A1717		癌/癌旁		29	0	1
癌/癌旁	2011-04-19	生存	2013.9	29		D19A1720	肝脏		男	61						是	否	肝细胞肝癌		Ⅱ级	12*12*9cm	右肝					巨块型									T3	N0	M0	3期	D19A1720		癌/癌旁		29	0	3
癌/癌旁	2011-04-20	生存	2013.9	29		D19A1721	肝脏		男	61						是	否	肝细胞肝癌		Ⅱ级	3*2.5*1.5cm	肝脏					结节型									T2	N0	M0	2期	D19A1721		癌/癌旁		29	0	2
癌/癌旁	2011-04-29	生存	2013.9	29		D19A1756	肝脏		男	65						是	否	肝细胞肝癌，伴肝硬化		Ⅱ级	5.5*5*3.5cm	肝脏					结节型									T2	N0	M0	2期	D19A1756		癌/癌旁		29	0	2
癌/癌旁	2011-05-17	生存	2013.9	28		D19A1765	肝脏		女	76						是	否	肝细胞肝癌		Ⅱ-Ⅲ级	17*10*6cm	右肝					巨块型									T3	N0	M0	3期	D19A1765		癌/癌旁		28	0	3
癌/癌旁	2011-05-23	生存	2013.9	28		D19A1766	肝脏		男	47						是	否	肝细胞肝癌		Ⅰ-Ⅱ级	6.5*6*5cm	肝脏					结节型									T2	N0	M0	2期	D19A1766		癌/癌旁		28	0	2
癌/癌旁	2011-05-23	死亡	2011-06-10	1		D19A1737	肝脏		男	73						是	否	肝细胞肝癌		Ⅰ-Ⅱ级	5*5*4cm；3.5*3*3cm	右肝					多结节型									T3	N0	M0	3期	D19A1737		癌/癌旁		1	1	3
癌/癌旁	2011-5-26	死亡	2011-11-29	6		D19A2323	肝脏		男	51						是	否	肝细胞肝癌		Ⅲ级	5.5*5*3cm	右肝			灰白							脉管内癌栓（＋）								D19A2323		癌/癌旁		6	1
癌/癌旁	2011-06-02	生存	2013.9	27		D19A1740	肝脏		男	55						是	否	肝细胞肝癌，伴肝硬化		Ⅱ级	4*4*2.5cm	肝右叶														T2	N0	M0	2期	D19A1740		癌/癌旁		27	0	2
癌/癌旁	2011-06-03	生存	2013.9	27		D19A1742	肝脏		男	49						是	否	肝细胞肝癌		Ⅰ-Ⅱ级	3*2.5*2.5cm；2*2*2cm	肝脏					结节型									T2	N0	M0	2期	D19A1742		癌/癌旁		27	0	2
癌/癌旁	2011-06-16	生存	2013.9	27		D19A1747	肝脏		男	53						是	否	肝细胞肝癌		Ⅰ-Ⅱ级	11*9*7cm	肝脏					巨块型									T3	N0	M0	3期	D19A1747		癌/癌旁		27	0	3
癌/癌旁	2011-06-27	生存	2013.9	27		D19A1750	肝脏		男	48						是	否	肝细胞肝癌		Ⅱ-Ⅲ级	4.5*4*4cm	肝脏					结节型									T2	N0	M0	2期	D19A1750		癌/癌旁		27	0	2
癌/癌旁	2011-06-28	死亡	2012-08-01	14		D19A1752	肝脏		男	68						是	否	肝细胞肝癌		Ⅲ级	20*13*9cm	肝脏					巨块型									T3	N0	M0	3期	D19A1752		癌/癌旁		14	1	3
癌/癌旁	2011-07-06	生存	2013.9	26		D19A1773	肝脏		男	66						是	否	肝细胞肝癌		Ⅱ-Ⅲ级	4.5*4.5*4cm	肝脏					结节型									T2	N0	M0	2期	D19A1773		癌/癌旁		26	0	2
癌/癌旁	2011-07-15	生存	2013.9	26		D19A1777	肝脏		男	64						是	否	肝细胞肝癌		Ⅱ级	5*4*3cm	左肝					结节型									T2	N0	M0	2期	D19A1777		癌/癌旁		26	0	2
癌/癌旁	2011-07-19	死亡	2013-07-11	24		D19A1778	肝脏		男	54						是	否	肝细胞肝癌		Ⅱ级	4.5*4.5*2.7cm	肝脏					结节型									T2	N0	M0	2期	D19A1778		癌/癌旁		24	1	2
癌/癌旁	2011-07-25	死亡	2013-02-05	19		D19A1779	肝脏		男	66						是	否	肝细胞肝癌		Ⅱ级	5*4*3cm	肝脏					结节型									T2	N0	M0	2期	D19A1779		癌/癌旁		19	1	2
癌/癌旁	2011-07-25	生存	2013.9	26		D19A1780	肝脏		男	63						是	否	肝细胞肝癌		Ⅰ-Ⅱ级	3*3*2cm	肝脏					结节型									T1	N0	M0	1期	D19A1780		癌/癌旁		26	0	1
癌/癌旁	2011-08-08	生存	2013.9	25		D19A1915	肝脏		男	39						是	否	肝细胞肝癌		Ⅰ-Ⅱ级	2.5*2*1.5cm	肝脏					结节型									T1	N0	M0	1期	D19A1915		癌/癌旁		25	0	1
癌/癌旁	2011-08-10	死亡	2013-07-16	23		D19A1916	肝脏		男	66						是	否	肝细胞肝癌		Ⅰ-Ⅲ级	4*3*3cm;1*0.8*0.8cm	左肝					结节型									T2	N0	M0	2期	D19A1916		癌/癌旁		23	1	2
癌/癌旁	2011-08-12	死亡	2012-05-15	9		D19A1918	肝脏		男	49						是	否	肝细胞肝癌		Ⅱ-Ⅲ级	5*4*4cm	右肝					结节型									T2	N0	M0	2期	D19A1918		癌/癌旁		9	1	2
癌/癌旁	2011-08-25	生存	2013.9	25		D19A1921	肝脏		男	37						是	否	肝细胞肝癌		Ⅱ级	18*12*9cm	右肝					巨块型									T3	N0	M0	3期	D19A1921		癌/癌旁		25	0	3
癌/癌旁	2011-08-25	生存	2013.9	25		D19A1922	肝脏		男	65						是	否	肝细胞肝癌		Ⅰ-Ⅱ级	5*4*3cm	肝脏					结节型									T2	N0	M0	2期	D19A1922		癌/癌旁		25	0	2
癌/癌旁	2011-08-26	生存	2013.9	25		D19A1923	肝脏		男	59						是	否	肝细胞肝癌		Ⅱ级	7*5*5cm	肝脏					结节型									T2	N0	M0	2期	D19A1923		癌/癌旁		25	0	2
癌/癌旁	2011-08-30	死亡	2013-08-12	24		D19A1925	肝脏		男	55						是	否	肝细胞肝癌		Ⅱ级	4*3*3cm	肝脏					结节型									T2	N0	M0	2期	D19A1925		癌/癌旁		24	1	2
癌/癌旁	2011-09-02	生存	2013.9	24		D19A1927	肝脏		女	43						是	否	肝细胞肝癌，伴卫星灶		Ⅱ级	9*8*5cm	左肝					巨块型									T3	N0	M0	3期	D19A1927		癌/癌旁		24	0	3
