# Supplementary material for: WTAP Is Correlated With Unfavorable Prognosis, Tumor Cell Proliferation, and Immune Infiltration in Hepatocellular Carcinoma
Source: Front Oncol. 2022 Apr 11;12:852000. doi: 10.3389/fonc.2022.852000 (PMC9035869; doi:10.3389/fonc.2022.852000)
Supplement: Supplementary file 1 [file DataSheet_1.zip › ID85200-Supplementary material/Fig7C-colony.xlsx]

## Sheet: Sheet1
	Scramble			siWTAP#1			siWTAP#2
SMMC-7721	286	245	326	158	198	164	175	195	233
MHCC-97H	324	439	366	178	257	219	204	269	231
