# Supplementary material for: WTAP Is Correlated With Unfavorable Prognosis, Tumor Cell Proliferation, and Immune Infiltration in Hepatocellular Carcinoma
Source: Front Oncol. 2022 Apr 11;12:852000. doi: 10.3389/fonc.2022.852000 (PMC9035869; doi:10.3389/fonc.2022.852000)
Supplement: Supplementary file 1 [file DataSheet_1.zip › ID85200-Supplementary material/Fig7D-transwell.xlsx]

## Sheet: Sheet1
	Scramble			siWTAP#1			siWTAP#2
SMMC-7721	45	34	48	24	17	28	18	23	15
MHCC-97H	89	104	117	45	38	47	37	54	43
